# Supplementary material for: Monocytes Expose Factor XIII-A and Stabilize Thrombi against Fibrinolytic Degradation
Source: Int J Mol Sci. 2021 Jun 19;22(12):6591. doi: 10.3390/ijms22126591 (PMC8234680; doi:10.3390/ijms22126591)
Supplement: Supplementary file 1 [file ijms-22-06591-s001.zip]

Archive with 1 entries (1 files):
- ijms-1250036-supplementary.pdf
